# Supplementary material for: Treatment Outcomes of Sofosbuvir/Velpatasvir/Voxilaprevir in Direct-Acting Antiviral-Experienced Hepatitis C Virus Patients: A Systematic Review and Meta-Analysis
Source: Viruses. 2023 Jun 30;15(7):1489. doi: 10.3390/v15071489 (PMC10384139; doi:10.3390/v15071489)
Supplement: Supplementary file 1 [file viruses-15-01489-s001.zip]

Archive with 1 entries (1 files):
- viruses-2464964-supplementary materials_FINAL.pdf
